# Supplementary material for: Fusarium and Alternaria Toxins in Italian Heritage Common Wheat: Influence of Varieties and Alkylresorcinol Content
Source: Foods. 2026 Mar 10;15(6):970. doi: 10.3390/foods15060970 (PMC13025222; doi:10.3390/foods15060970)
Supplement: Supplementary file 1 [file foods-15-00970-s001.zip]

Archive with 1 entries (1 files):
- foods-4129130-supplementary.pdf
